# Supplementary material for: Reduced Gene Dosage of the Psychiatric Risk Gene Cacna1c Is Associated with Impairments in Hypothalamic–Pituitary–Adrenal Axis Activity in Rats
Source: Int J Mol Sci. 2025 Jun 10;26(12):5547. doi: 10.3390/ijms26125547 (PMC12192671; doi:10.3390/ijms26125547)
Supplement: Supplementary file 1 [file ijms-26-05547-s001.zip]

Archive with 1 entries (1 files):
- ijms-3597904-supplementary.pdf
